# Supplementary material for: Identification of oncolytic vaccinia restriction factors in canine high-grade mammary tumor cells using single-cell transcriptomics
Source: PLoS Pathog. 2020 Oct 19;16(10):e1008660. doi: 10.1371/journal.ppat.1008660 (PMC7595618; doi:10.1371/journal.ppat.1008660)
Supplement: S2 Table — S2A Table: Differential expression of genes in bystander versus naïve cells (Experiment 2). S2B Table: Differential expression of genes in infected versus bystander cells (Experiment 2). (XLSX) [file ppat.1008660.s007.xlsx]

## Sheet: Feuil1
S2 Table	bystander minus naive				Infected versus Bystander
Genes	avg_logFC	p_val_adj		Genes	avg_logFC	p_val_adj
SERPINE1	2.27013	1.64e-124		SERPINE1	-1.54422	5.2e-78
PLAU	1.93832	3.33e-101		DDIT4	-1.51054	8.38e-55
TF	1.61532	8.66e-70		PTHLH	-1.30782	1.38e-27
CYP1B1	1.60519	3.59e-52		RGS2	-1.25157	2.85e-16
PTGS2	1.60152	2.6e-53		PTGS2	-1.21267	3.5e-13
CTGF	1.59479	2.67e-101		COL1A1	-1.1623	3.67e-20
GADD45B	1.57501	2.41e-111		STC2	-1.13492	8.73e-62
PMEPA1	1.36824	1.77e-138		THBS1	-1.08441	3.01e-71
RGS2	1.33586	3.82e-30		BHLHE40	-1.07123	2.75e-73
LIF	1.18582	2.35e-68		ENSCAFG00000032813	-1.04448	9.91e-52
ENSCAFG00000007045	1.12751	4.59e-56		PLAU	-0.988166	1.23e-23
PLAUR	1.08036	2.92e-83		LUM	-0.940457	2.16e-11
BHLHE40	0.987427	2.44e-75		MT2A	-0.921354	1.43e-48
STC2	0.97385	1.62e-60		CYP1B1	-0.904765	2.51e-10
GDNF	0.951147	1.94e-65		THBS2	-0.885328	2.52e-14
INHBA	0.938581	1.09e-42		GADD45B	-0.884708	9.68e-48
FSTL3	0.915069	1.25e-68		HAS2	-0.834313	2.55e-24
ALAS1	0.910463	9.86e-46		RASL11A	-0.830786	1.57e-08
DDX58	0.907728	7.51e-05		ADM	-0.812308	2.89e-16
SNAI1	0.880864	3.42e-59		COL1A2	-0.786758	1.01e-33
HAS2	0.831263	1.42e-38		CYP26B1	-0.783158	0.000803347
CYR61	0.822042	1.81e-55		S100A4	-0.780267	7.31e-16
VCAN	0.791744	3.5e-53		RCAN1	-0.779387	4.4e-37
HBEGF	0.74321	3.29e-31		CSRP1	-0.779237	9.49e-66
LTBP1	0.726557	6.54e-43		PTRF	-0.778508	1.51e-70
UGDH	0.723737	2.68e-54		AMOTL2	-0.764687	4.89e-48
SKIL	0.722523	1.13e-68		ZYX	-0.764048	9.42e-58
ENSCAFG00000032813	0.690502	2.99e-22		ENSCAFG00000015625	-0.761095	1.03e-25
CYP26B1	0.660263	7.51e-06		FABP3	-0.75633	1.51e-24
EDN1	0.65951	1.23e-11		PDE4B	-0.748363	4.21e-46
FST	0.649886	1.53e-06		KCTD10	-0.729372	1.66e-56
RASL11A	0.643701	1		GDNF	-0.718549	5.87e-19
PTHLH	0.632178	5e-13		INHBA	-0.705315	2.1e-17
TFPI2	0.631466	3.09e-31		ENSCAFG00000007045	-0.701018	7.11e-08
BAZ1A	0.625318	3.17e-59		MT1	-0.691022	2.59e-13
LRRC8C	0.613489	3.03e-43		ANKRD37	-0.684845	1.94e-11
PDPN	0.612789	1.17e-25		PAFAH1B3	-0.684088	2.46e-46
ISG20	0.61018	1.71e-28		EDN1	-0.680654	4.15e-08
ACTN1	0.607997	7.22e-54		LMNA	-0.679396	4.23e-72
THBS1	0.572688	1.13e-34		PFKFB3	-0.677272	1.01e-14
ENSCAFG00000015625	0.569353	4.4e-22		ILK	-0.663747	2.23e-45
ENSCAFG00000002015	0.566931	2.05e-46		S100A2	-0.652837	1
CYCS	0.565808	3.55e-63		SNAI1	-0.641639	4.27e-19
PDE4B	0.564478	1.51e-27		ITGA5	-0.630698	2.05e-14
COL5A1	0.554911	6.15e-27		COL3A1	-0.62773	8.26e-26
PDLIM5	0.553384	5.05e-42		ACTA2	-0.619768	6.16e-07
ELOVL4	0.541004	8.53e-32		CKB	-0.617275	4.26e-33
ICAM1	0.540189	1.4e-31		FN1	-0.608543	1.11e-26
FOXP4	0.538977	5.14e-38		TF	-0.60767	3.72e-05
NGF	0.536035	7.86e-25		ENSCAFG00000033998	-0.600648	1.61e-22
RBMS1	0.52089	1.39e-56		PIK3R1	-0.592187	1.58e-06
ACTA2	0.518356	4.77e-05		FDPS	-0.58726	3.74e-38
ENSCAFG00000033998	0.510077	2.01e-21		NFIC	-0.586163	3.46e-53
ADSS	0.508717	2.27e-29		VCAN	-0.585749	5.22e-25
WISP1	0.505862	1.47e-14		TPM2	-0.584435	1.26e-23
ELK3	0.505307	4.15e-28		TPI1	-0.577774	3.45e-52
MAP1B	0.501889	3.96e-29		LGALS1	-0.573667	2.12e-56
S100A2	0.501137	1		STXBP6	-0.563759	3e-19
MARCH3	0.495773	1.36e-25		TFPI2	-0.56256	3.94e-17
NF2	0.494491	4.59e-16		CSF1	-0.561588	2.95e-27
ENSCAFG00000003758	0.493994	1.14e-30		CRABP2	-0.559926	5.43e-20
SNRNP48	0.489452	3.82e-37		ALAS1	-0.552637	1.29e-11
NIPAL1	0.488939	9.16e-25		LOX	-0.552576	5.69e-24
TNFSF10	0.487115	1.26e-27		SFRP2	-0.550588	4e-16
MT2A	0.484966	9.09e-27		DPP4	-0.541506	1.02e-23
MEDAG	0.483035	5.29e-14		FOXP4	-0.536399	1.13e-32
COL1A1	0.4813	2.93e-14		RABL6	-0.525212	1.54e-41
IFRD1	0.479405	1.85e-26		COL5A1	-0.524523	8.65e-18
DNAJB4	0.478466	2.86e-25		INSIG1	-0.517884	1.55e-09
KCTD10	0.472669	7.71e-34		CLIC3	-0.517259	6.73e-14
RCAN1	0.467451	2.95e-19		PDPN	-0.516575	1.67e-20
PALLD	0.467045	3.09e-25		MEDAG	-0.513209	1.31e-08
FZD2	0.461441	3.7e-42		JOSD2	-0.511814	5.92e-39
KIF5B	0.452935	9.92e-51		ENSCAFG00000006693	-0.51172	9.71e-37
FN1	0.451707	7.67e-21		TGFBR3	-0.507027	1.4e-14
ENSCAFG00000006436	0.450184	9.5e-28		IFRD1	-0.506877	1.97e-29
GLRX	0.447674	7.04e-08		DUSP1	-0.505651	1.08e-07
VPS37A	0.44658	6.47e-31		SNAI2	-0.503865	5.92e-06
SLC4A7	0.44656	8.43e-31		KRT10	-0.499481	7.32e-47
ENSCAFG00000037735	0.444915	9.27e-20		PID1	-0.496429	2.77e-11
NEK7	0.440671	1.16e-23		OGN	-0.493956	2.31e-12
ENSCAFG00000024171	0.439808	2.72e-13		TSC22D3	-0.49345	1.4e-16
PLOD2	0.435799	5.58e-32		ENSCAFG00000014776	-0.490637	5.97e-36
SSX2IP	0.433433	5.4e-22		ENSCAFG00000031808	-0.488654	1.08e-20
HIP1	0.430292	2.35e-28		MAOA	-0.487638	8.42e-29
ELL2	0.429881	4.21e-26		ARID5B	-0.486013	1.53e-24
PTK7	0.428409	2.31e-26		HSPB1	-0.481351	8.76e-23
ANO6	0.428199	6.54e-27		SH3BP5L	-0.479466	3.89e-25
ETS1	0.426514	1.16e-23		TBCB	-0.477655	1.93e-30
COL8A1	0.425783	1.12e-05		COL12A1	-0.475786	4.42e-22
IQCJ-SCHIP1	0.421507	2.17e-15		ACTN1	-0.475298	6.65e-31
LOX	0.421444	1.73e-18		MYL9	-0.473815	5.64e-13
SH3BP5L	0.420108	8.54e-23		ENSCAFG00000017326	-0.471013	0.664451
RAI14	0.418839	5.16e-24		TKT	-0.470141	1.5e-22
SNX10	0.416906	2.2e-24		APEX1.1	-0.46948	3.92e-28
ADAM19	0.416226	7.29e-18		ACTB	-0.469139	3.95e-45
COL12A1	0.415636	3.05e-22		S100A16	-0.465599	6.51e-44
HSPH1	0.412817	6.08e-27		ENSCAFG00000010572	-0.465263	1.88e-27
SRPX2	0.412667	1.53e-24		PTGES	-0.464127	0.126932
DLC1	0.41101	2.22e-19		ADRM1	-0.456187	9.27e-27
ALDH18A1	0.410605	6.49e-33		RNH1	-0.453904	1.46e-18
AMOTL2	0.410371	1.12e-18		NEDD9	-0.453082	5.38e-16
SDC4	0.406601	1.73e-09		ZFP36	-0.451998	1.02e-09
PFKFB3	0.403011	1		WISP1	-0.449384	1.82e-07
NRP2	0.402252	9.73e-24		COL5A2	-0.447683	1.09e-24
ENSCAFG00000000345	0.398102	6.59e-26		ENSCAFG00000009110	-0.447531	2.32e-07
CRABP2	0.39698	2.93e-14		RNASEK	-0.443249	1.26e-32
GORAB	0.396186	1.23e-15		WDR83OS	-0.443049	3.78e-35
TPM2	0.394424	0.0010039		MVD	-0.442209	3.85e-24
LUM	0.392748	2.43e-05		HERPUD1	-0.441917	1.83e-06
ENSCAFG00000013979	0.38872	3.97e-14		TUBA1C	-0.429079	6.92e-12
SPHK1	0.386926	4.99e-28		EMP3	-0.427272	3.55e-21
IFIH1	0.386561	7.45e-06		TNFSF10	-0.425783	2.33e-17
COL3A1	0.383268	4.72e-13		ENSCAFG00000004420	-0.424824	6.85e-26
BGN	0.38321	5.66e-14		ADAM19	-0.424573	4.99e-10
PICALM	0.382049	1.62e-29		LMCD1	-0.422017	7.84e-05
RALA	0.377466	4.13e-22		DAB2	-0.421142	2.67e-19
ITGA5	0.372427	0.000224577		NAA10	-0.420346	3.6e-29
ZNFX1	0.371874	2.03e-23		S100A8	-0.418301	1
ENSCAFG00000036684	0.371393	1.83e-17		ENSCAFG00000009449	-0.41778	2.82e-35
MAP7D1	0.367099	8.37e-18		SLC20A1	-0.415956	6.88e-09
SRM	0.366802	1.71e-19		ADAM12	-0.414702	5.49e-18
BCL2L11	0.366624	1.54e-14		VEGFA	-0.413959	1.57e-08
AEN	0.366557	4.58e-09		LTBP1	-0.413304	1.47e-13
MYH9	0.365526	1.82e-23		POSTN	-0.409406	5.75e-09
YIF1B	0.364925	5.58e-20		NGF	-0.408276	2.28e-10
NFKBIA	0.363974	0.000983731		TPM4	-0.408164	3.43e-18
PHF20L1	0.363487	5.95e-20		DAPK3	-0.40359	1.52e-23
PDZRN3	0.361764	3.68e-24		MRPS11	-0.401995	4.85e-27
BLOC1S2	0.360111	8.67e-25		VPS72	-0.400666	5.34e-24
GTF2F1	0.359984	7.39e-18		LIF	-0.400007	1
PTGES	0.354877	1		GMPPA	-0.399459	1.68e-21
SPOP	0.354769	3.71e-17		CAPG	-0.398939	1.46e-42
BCAR1	0.354671	5.43e-18		SPARC	-0.39395	7.23e-14
GFPT2	0.353802	3.84e-08		SRSF7	-0.391179	3.99e-18
CKAP4	0.353448	6.34e-26		PRKCDBP	-0.391058	2.62e-22
ENSCAFG00000031852	0.351467	9.04e-27		ENSCAFG00000034881	-0.39072	9.81e-15
TUBA4A	0.351137	3.09e-12		LGALS3	-0.390601	4.49e-16
PNPLA2	0.351033	5.69e-18		ENSCAFG00000018018	-0.390383	1.4e-26
CTNNB1	0.348949	7.58e-35		SRM	-0.388818	1.2e-18
FAS	0.34856	7.6e-17		CBLB	-0.387547	5.11e-18
SYNC	0.346549	2.88e-07		ERAL1	-0.387475	4.27e-25
MMD	0.345335	1.13e-15		PLAUR	-0.386066	8.95e-05
TCF4	0.343424	2.19e-13		FADS1	-0.383914	4.02e-10
TCIRG1	0.341696	1.25e-15		ENSCAFG00000008640	-0.383635	1.22e-12
IBTK	0.341268	1.95e-18		STK38L	-0.383361	2.11e-13
GOLT1B	0.340458	3.76e-21		IRX3	-0.383175	1.58e-09
SNRNP40	0.340097	1e-17		C19orf60	-0.381323	2.08e-28
COL1A2	0.339412	2.05e-10		NEK7	-0.380992	1.17e-13
HAPLN3	0.336102	5.47e-13		PTGDR	-0.380094	1.36e-08
SACS	0.335076	4.06e-13		C10orf90	-0.379742	4.16e-26
PINX1	0.334968	2.96e-13		SLC9A3R2	-0.379651	4.32e-14
CDK8	0.334822	1.34e-18		PSMB5	-0.379517	2.54e-24
ENSCAFG00000011482	0.332845	2.69e-14		MAGIX	-0.377679	1.13e-12
UBE2J1	0.332459	8.26e-16		MYLK	-0.377615	9.94e-06
S100A4	0.331512	4.16e-05		CCT3	-0.376824	4.26e-19
STARD13	0.330863	7.13e-12		UQCRC1	-0.37622	1.9e-19
SRSF7	0.33064	2.33e-16		PHF5A	-0.374088	4.67e-29
MPP6	0.33032	1.35e-13		BMP4	-0.374039	1.94e-09
STK38L	0.330194	1.22e-11		ENSCAFG00000036996	-0.370179	3.08e-23
VEGFA	0.326553	7.11e-07		LSM4	-0.367433	2.9e-24
GNL3	0.326489	1.78e-15		CCDC56	-0.366743	5.63e-28
COL5A2	0.325284	1.9e-16		KANK2	-0.365991	2.23e-19
PID1	0.32479	5.2e-07		VAMP5	-0.36505	1.59e-14
NUAK1	0.322608	7.38e-12		SVEP1	-0.364906	4.04e-09
LMCD1	0.322505	0.000316726		FSTL3	-0.364628	1.06e-10
LPCAT2	0.321883	2.06e-12		RND3	-0.363152	0.000152199
THBS2	0.321515	9.22e-06		ARL2-SNX15	-0.361669	1.33e-19
ENSCAFG00000037410	0.321415	1.18e-16		RAI14	-0.359799	2.71e-15
ATP13A3	0.320744	8.61e-15		C19orf53	-0.359761	9.61e-32
ANKRD10	0.320687	2.04e-14		IMPDH1	-0.359546	2.29e-19
TMEM2	0.320272	6.72e-11		FST	-0.357519	1
ENSCAFG00000018440	0.318205	3.56e-12		GORAB	-0.357515	1.21e-09
REL	0.316388	3.3e-17		PFN1	-0.356988	2.97e-20
SNAI2	0.316301	1		MVB12A	-0.355609	5.71e-20
ENSCAFG00000001840	0.315953	6.09e-13		CARD19	-0.354804	1.35e-14
TXNRD1	0.314991	2.15e-18		AKIP1	-0.351373	3.46e-18
RIC1	0.312609	2.06e-14		ENSCAFG00000000345	-0.350996	5.34e-16
SMC5	0.312167	8.07e-13		HINT2	-0.350314	3.38e-25
NDUFAF4	0.312125	1.97e-13		TCF4	-0.349273	5.18e-11
NOP58	0.312028	1.77e-09		ENSCAFG00000037735	-0.347115	1.1e-09
CSRP1	0.311483	1.84e-23		MYC	-0.346997	1.78e-07
TMEM41B	0.311217	2.61e-12		HMOX1	-0.344992	1
ENSCAFG00000017326	0.309316	0.653485		GADD45GIP1	-0.34486	1.93e-18
NUDC	0.308854	1.66e-19		ENSCAFG00000002851	-0.344691	8.75e-23
STAM2	0.308195	4.2e-20		C1orf52	-0.343773	6e-14
ENSCAFG00000001448	0.307218	4.61e-30		NIPAL1	-0.343597	2.6e-08
MYLK	0.307131	2.61e-09		ENSCAFG00000011083	-0.343253	3.85e-29
ACVR1	0.30491	5.65e-13		ENSCAFG00000009211	-0.342809	1.83e-27
RNF6	0.304133	1.63e-16		HIP1	-0.340541	2.01e-15
CCT4	0.303923	2.48e-17		PFDN6	-0.340295	2.32e-19
FAM49B	0.302796	1.45e-13		SYNC	-0.339412	3.4e-07
TKT	0.302582	8.9e-06		PSMA6	-0.339365	6.89e-15
PCSK1	0.302053	1.88e-31		LAMA2	-0.339085	5.71e-12
SMG7	0.301762	1.82e-12		KIAA1462	-0.338153	3.82e-13
MRPS31	0.301222	6.87e-19		FAM189B	-0.337543	2.2e-14
TUBA1C	0.300991	2.83e-10		STARD13	-0.336035	5.63e-11
UBE2S	0.300842	1.06e-13		ZNHIT2	-0.335655	1.17e-16
NUDCD1	0.297964	2.49e-14		CALD1	-0.334641	3.22e-15
CRLF3	0.297571	9.93e-15		TCF25	-0.331268	3.12e-18
TWF1	0.296149	6.2e-16		XG	-0.330844	8.87e-13
DDX60	0.295595	1		UGDH	-0.329499	4.14e-08
GTF2H1	0.294971	3.45e-15		ACLY	-0.329284	6.54e-11
FAM126A	0.294401	3.95e-12		HDGF	-0.329165	1.39e-13
PNPLA8	0.292016	1.55e-15		SIGMAR1	-0.328119	7.25e-10
FAM20C	0.291791	2e-09		PA2G4	-0.327695	2.21e-12
MT1	0.290657	0.148268		DPYSL3	-0.327376	7.72e-10
DNAJB9	0.289623	2.82e-12		ATOX1	-0.324491	3.58e-21
ENSCAFG00000029851	0.289546	3.15e-14		SSSCA1	-0.324479	1.72e-15
PRPF38B	0.288814	1.03e-13		TXN	-0.323284	1.51e-16
RPS6KC1	0.288104	1.19e-14		HAPLN3	-0.322643	4.83e-10
DKK1	0.288032	3.79e-07		DDX56	-0.322521	1.36e-16
ENSCAFG00000030449	0.285576	5.59e-07		AKT1S1	-0.32099	4.4e-15
DPP4	0.285457	2.29e-11		FBXW12	-0.320037	1.13e-07
FLNB	0.284752	1.74e-16		NFKBIA	-0.319947	0.964374
PLS3	0.284373	5.79e-12		ENSCAFG00000019266	-0.318362	2.81e-16
CLCF1	0.284082	4.42e-24		UBXN1	-0.317428	5.9e-17
ATP6V1H	0.280868	4.1e-12		APBB1IP	-0.317025	1.2e-13
GPATCH4	0.280788	3.35e-09		COL16A1	-0.315958	2.96e-13
ENSCAFG00000007306	0.279061	1.93e-13		CYBRD1	-0.314892	3.38e-06
TMF1	0.2789	4.01e-12		ENSCAFG00000008981	-0.314829	3.08e-08
MAOA	0.27783	1.24e-11		PDLIM4	-0.314449	2.73e-10
NAV3	0.277095	1.59e-10		THOC7	-0.314026	2.53e-18
SOD2	0.276367	1.3e-12		CKAP4	-0.313272	2.4e-18
EMD	0.276005	1.41e-10		FAM214B	-0.312326	2.95e-14
ANKRD37	0.275978	1		TRIB2	-0.312243	4.15e-09
PLK2	0.274743	2.22e-13		TIMM50	-0.311972	1.51e-12
NEXN	0.274371	8.54e-11		ENSCAFG00000037410	-0.31035	1.43e-12
SEC24D	0.273958	8.01e-12		CALU	-0.309005	4.26e-22
C11orf24	0.273292	5.01e-10		CA9	-0.30822	9.01e-10
C10orf90	0.273013	7.82e-14		MYO1C	-0.308123	2.61e-18
NRBF2	0.272929	4.97e-11		MYH9	-0.307629	1.25e-12
YRDC	0.272465	6.79e-11		PALLD	-0.30724	3.94e-07
ADAM12	0.272089	3.81e-11		RAB34	-0.307067	6.25e-12
DSE	0.271615	9.19e-10		ENSCAFG00000000657	-0.306984	7.3e-16
GLO1	0.269818	1.01e-13		ENSCAFG00000029673	-0.306195	1.86e-17
WNT9A	0.269258	5.1e-17		VCL	-0.305586	1.22e-10
TMEM218	0.268924	1.14e-08		NANS	-0.305234	7.5e-14
BNC1	0.268796	1.05e-22		ZFP36L2	-0.304066	1
GPNMB	0.267057	0.0118738		UBE2V1	-0.303365	1.14e-20
ENSCAFG00000012041	0.266966	1.07e-10		HSPBP1	-0.302708	2.61e-14
PPP1R15B	0.266453	1.78e-10		NRP2	-0.302486	4.63e-11
SEMA3C	0.265623	5.19e-08		ECE1	-0.302154	2.4e-05
STXBP6	0.265521	4.6e-08		NINJ1	-0.301551	2.57e-10
PTPN12	0.265435	4.09e-11		SF3A1	-0.30117	2.7e-15
SRSF11	0.265125	4.34e-13		ENSCAFG00000005083	-0.300382	3.96e-14
MAPK8	0.265048	8.76e-12		MRPL27	-0.299746	4.26e-16
UGCG	0.264965	4.27e-06		ENSCAFG00000032625	-0.299726	5.88e-10
MSN	0.26435	5.07e-14		MRPL51	-0.29954	6.75e-13
ACTG2	0.26434	1		YWHAB	-0.299492	3.6e-11
FADS1	0.263944	3.63e-06		TPM1	-0.299174	1.05e-09
SLC25A16	0.263113	3.93e-11		BGN	-0.298509	1.17e-06
TIMM8A	0.262918	7.11e-10		ENSCAFG00000023925	-0.298114	9.5e-10
ENSCAFG00000016011	0.262799	1.59e-11		NF2	-0.298007	0.494958
SLC20A1	0.261386	8.28e-09		TMEM223	-0.297519	2.36e-11
PHAX	0.259856	4.67e-12		GPNMB	-0.297478	0.000912827
FAM46A	0.259808	0.000761255		NOP10	-0.295026	1.83e-15
C1orf52	0.25814	9.52e-09		ENSCAFG00000018572	-0.294988	3.06e-09
SNX16	0.257967	5.26e-09		OMD	-0.294846	0.00428588
STX7	0.257533	6.61e-10		EIF4A1	-0.29416	2.55e-09
EIF1AD	0.257049	6.2e-12		ENSCAFG00000013979	-0.294	6.88e-08
ENSCAFG00000002833	0.256902	1.84e-10		FAM98A	-0.293981	6.92e-12
LGALS3	0.255898	2.41e-12		ENSCAFG00000008938	-0.293889	7.37e-13
ENSCAFG00000009110	0.255855	0.00319632		ENSCAFG00000016577	-0.293348	4.02e-11
PA2G4	0.255149	9.63e-09		DBNL	-0.29288	2.51e-13
DNAJC25	0.255087	2.37e-11		PUF60	-0.291933	4.57e-13
MYBL1	0.255034	8.97e-07		ELL2	-0.291551	1.04e-08
TGIF2-C20orf24	0.254704	4.74e-24		ALCAM	-0.291121	2.2e-06
MZT1	0.253445	2.3e-19		ZNF703	-0.290868	2.27e-10
EGR1	0.253388	0.000177554		TRAPPC5	-0.289696	1.41e-14
ABRACL	0.253085	2.76e-09		GLRX	-0.289662	0.000792306
DUS4L	0.253085	1.08e-12		arsj	-0.28914	8.47e-10
WDR70	0.253085	1.2e-11		WDR1	-0.288798	2.81e-16
ENSCAFG00000006693	0.252862	1.44e-12		PGP	-0.288171	2.72e-06
ENSCAFG00000015396	0.252221	9.63e-11		MVP	-0.288069	4.01e-13
MYO1E	0.251784	2.76e-08		OSTC	-0.286873	4.3e-14
ALG5	0.251159	6.87e-13		MANF	-0.286846	1.9e-07
SYTL4	0.250851	1.78e-08		PTRH2	-0.286681	2.85e-09
HAUS3	0.250669	7.79e-12		MRPS34	-0.286075	5.62e-18
LIN7B	0.250505	9.14e-07		ANXA2	-0.28606	4.78e-16
ENSCAFG00000019620	0.250464	4.76e-07		SARS	-0.285258	1.63e-12
ND4L	-0.250228	1.22e-11		UQCR10	-0.284967	2.61e-18
ENSCAFG00000006810	-0.250435	1.18e-35		TRADD	-0.284814	9.21e-12
ENSCAFG00000001968	-0.251692	3.34e-09		EXOSC4	-0.28481	1.11e-10
ENSCAFG00000029055	-0.252348	1.34e-11		SLC38A5	-0.284635	7.7e-06
KIAA1217	-0.252951	0.00179526		DKK1	-0.284388	0.0226363
ENSCAFG00000023205	-0.253197	1.13e-09		VGLL4	-0.284011	1.34e-10
SLC38A2	-0.254639	3.95e-09		EDNRA	-0.28387	3.56e-11
RPL27A	-0.255279	6.77e-19		BRD2	-0.282715	9.31e-12
ATP5F1	-0.255587	2.46e-12		ENSCAFG00000006436	-0.280816	9.86e-08
SYNE2	-0.255639	0.00564005		SRF	-0.280447	2.38e-12
FTH1.1	-0.256015	1.65e-28		RPS6KA2	-0.280079	1.16e-09
IRX2	-0.256971	4.15e-07		ENSCAFG00000001530	-0.279358	2.24e-15
RPS23	-0.257077	3.24e-66		FSTL1	-0.279191	5.5e-11
PLEKHA2	-0.257329	4.85e-10		ICAM1	-0.278006	0.000285402
TMSB10	-0.257388	1.06e-07		SGCA	-0.277804	0.000562577
EFEMP2	-0.25774	2.43e-06		LYPLA2	-0.276981	8.23e-12
RPL32	-0.258016	1.35e-68		NAA20	-0.276822	1.72e-14
RPS16	-0.26052	6.36e-53		PSMC1	-0.276313	8.9e-09
OLFM1	-0.261654	5.4e-06		SERPINB6	-0.276018	6.06e-09
MATN2	-0.261732	0.227841		PRAF2	-0.275705	1.84e-13
CA9	-0.262593	0.00077323		C12orf57	-0.274111	5.15e-13
ENSCAFG00000031486	-0.262821	3.03e-12		STUB1	-0.273849	1.05e-12
ENSCAFG00000031458	-0.263665	6.53e-27		TCF7L1	-0.273801	3.29e-11
EIF3G	-0.264073	1.09e-10		ABCF1	-0.272781	3.6e-09
RPS8	-0.264521	5.76e-52		SPC24	-0.272388	0.000836006
ENSCAFG00000013201	-0.264582	1.98e-09		FAP	-0.272241	1.62e-10
NCBP2	-0.264788	1.63e-14		FNBP1	-0.272113	3.01e-06
IRF3	-0.264793	2.42e-05		SIX1	-0.271316	1
COL11A1	-0.264955	2.11e-07		NUAK1	-0.270996	3.22e-06
ATP5J	-0.265139	7.57e-36		COLGALT1	-0.270374	2.08e-07
ENSCAFG00000001214	-0.266988	4.12e-43		DPF2	-0.269493	1.29e-10
HAGH	-0.267219	4.44e-05		TGFBR2	-0.269221	7.4e-08
SNRPG	-0.26738	1.23e-28		PRKAR1A	-0.26906	1.07e-12
RPS27A	-0.267553	7.06e-50		ELOVL4	-0.268173	0.000111983
PLA2G7	-0.267984	8e-05		CORO1C	-0.26787	4.52e-09
COX7A2	-0.26828	2.01e-33		ENSCAFG00000018440	-0.267381	1.17e-08
CRYL1	-0.268692	0.0398726		UBL7	-0.267361	1.63e-13
UQCC2	-0.268721	3.03e-20		TUBB	-0.26732	4.43e-10
RPS19	-0.269659	2.54e-54		ENSCAFG00000002015	-0.266385	1.28e-09
LSM8	-0.270013	1.71e-17		ZFPL1	-0.266039	2.59e-09
ENSCAFG00000033694	-0.270339	1.27e-05		PFKP	-0.265052	2.33e-11
NAA38	-0.27092	1.03e-13		SORBS2	-0.264705	5.94e-09
ENSCAFG00000013214	-0.271163	0.000127201		WDR74	-0.264683	1.8e-09
ENSCAFG00000015445	-0.272222	3.77e-14		PLIN3	-0.264601	5.12e-16
EIF3H	-0.272253	5.17e-15		GSDMD	-0.263916	1.89e-09
FAM162A	-0.272557	5.1e-19		AP2S1	-0.263663	6.14e-16
ENSCAFG00000031671	-0.273263	1.45e-12		ENSCAFG00000031320	-0.263536	8.7e-09
DHRS7	-0.273583	1.57e-13		FAS	-0.262338	9.84e-07
ENSCAFG00000009523	-0.273883	3.12e-65		GLO1	-0.261664	7.57e-11
ENSCAFG00000024837	-0.275039	1.26e-06		FXYD5	-0.26158	2.77e-07
CAV1	-0.275759	1.13e-08		C11orf57	-0.261473	1.62e-09
PIK3R1	-0.276168	6.2e-08		GATSL3	-0.261273	4.05e-12
PNP	-0.276241	1.22e-10		ENSCAFG00000011482	-0.26095	3.16e-08
RPS3	-0.276464	4.97e-41		IDH2	-0.259754	9.76e-11
PRDX6	-0.277218	2.74e-10		IRAK4	-0.259386	7.69e-13
SYNE1	-0.277662	1.12e-06		DLST	-0.258957	1.18e-06
TGFB2	-0.278604	1.2e-05		KMT2B	-0.258294	5.44e-09
C19orf70	-0.279137	1.68e-16		HSP90B1	-0.258188	6.12e-12
RPL9	-0.279333	3.27e-56		NFKBIB	-0.258152	7.58e-11
UBA52	-0.279676	1.06e-61		TIMM8B	-0.257518	1.43e-09
IRX3	-0.279944	2.12e-12		PHLDB2	-0.257427	0.000307714
ENSCAFG00000000567	-0.280487	3.78e-32		FIBP	-0.257358	7.36e-17
SIX1	-0.280634	1.81e-08		SLC1A4	-0.257184	2.07e-05
ENSCAFG00000031583	-0.282273	5.57e-05		ENSCAFG00000012071	-0.256937	5.72e-10
COL8A2	-0.282591	2.47e-06		BCL2L11	-0.256918	0.00962221
TMEM47	-0.282638	7.01e-06		PPIC	-0.256902	7.81e-10
RPS14	-0.283593	3.94e-64		DNAJB9	-0.256881	1.06e-07
ENSCAFG00000024413	-0.284071	1.57e-22		ZMYND8	-0.256593	3.71e-07
EIF4A2	-0.285326	2.77e-12		TMEM183A	-0.256216	6.19e-12
RPS15	-0.285892	1.15e-73		P4HB	-0.256174	2.69e-22
PTRHD1	-0.286364	2.85e-09		RPL28	-0.255665	4.79e-25
SCARB1	-0.286732	0.000131374		SNRPC	-0.255599	3.15e-12
RPL5	-0.286927	1.38e-38		PSENEN	-0.255389	7.68e-10
MRPL36	-0.288218	2.66e-19		BNIP3	-0.255189	1.74e-06
UQCRQ	-0.288228	3.47e-22		PLOD2	-0.254833	1.46e-10
TMEM106C	-0.288478	9.6e-10		ACOT7	-0.253705	4.05e-06
NUDT2	-0.289393	1.74e-10		FLAD1	-0.253702	1.61e-10
ENSCAFG00000000061	-0.289992	3.63e-16		GPATCH4	-0.253581	4.7e-05
HP1BP3	-0.290725	3.45e-10		DUSP6	-0.253196	0.360888
COX4I1	-0.290918	1.88e-26		CILP2	-0.25308	0.000932859
MINOS1	-0.291885	7.83e-13		PPIH	-0.252781	2.27e-06
RPS6	-0.292137	4.42e-59		ENTPD3	-0.252696	1.05e-05
ENSCAFG00000007990	-0.292627	4.16e-53		MCL1	-0.251972	4.79e-06
ENSCAFG00000014234	-0.293698	3.16e-14		GTF2F1	-0.251801	8.31e-07
DDOST	-0.294606	4.75e-12		SRP68	-0.25157	4.14e-10
NDUFS5	-0.29481	3.04e-14		AIP	-0.250978	8.48e-11
ENSCAFG00000025332	-0.295528	3.73e-08		GLTSCR2	-0.250973	1.18e-07
OCIAD2	-0.296616	6.1e-05		TLN1	-0.250535	2.46e-07
RPL23	-0.297044	4.23e-14		SF3A2	-0.250487	4.66e-12
PLCD1	-0.298147	9.3e-09		OTUB1	-0.25031	6.95e-07
ENSCAFG00000008935	-0.298471	3.16e-16		PES1	-0.2502	9.28e-12
RPS5	-0.298884	8.74e-49		GALK1	-0.250069	1.61e-06
KRTCAP2	-0.299657	3.53e-32		ENSCAFG00000031583	0.250652	0.000648066
RPS7	-0.300125	3.11e-61		PPP1R2	0.25084	2.62e-10
ADGRG1	-0.300274	8.02e-07		ANKRD12	0.251594	2.58e-08
AK1	-0.300305	1.74e-17		PTPRG	0.252992	0.0154283
ETV5	-0.300329	0.000655291		PAM	0.25588	7.78e-08
CUTA	-0.300902	2.16e-15		ENSCAFG00000030087	0.255903	1
MACF1	-0.302582	2.22e-14		ANTXR1	0.256054	0.021562
S100A13	-0.303893	3.77e-21		CI-MPR	0.256259	4.63e-06
RPL11	-0.305585	1.77e-61		CTNNAL1	0.25783	6.43e-05
KIAA1551	-0.306345	7.15e-05		PRKCI	0.259733	9.41e-06
DDX41	-0.306788	1.74e-09		SERTAD4	0.260647	0.00011099
ENSCAFG00000010850	-0.307098	7.99e-21		RNF19A	0.260981	1.54e-07
ENSCAFG00000004800	-0.308799	8.64e-20		ENSCAFG00000016011	0.262882	1.16e-05
RPL14	-0.309509	3.75e-53		NCKAP1	0.263256	3.15e-12
ATPIF1	-0.310094	1.05e-30		RPL7.1	0.265541	1.48e-27
ENSCAFG00000024445	-0.310727	8.93e-17		ELF1	0.265596	1.22e-05
ENSCAFG00000019141	-0.310829	3.03e-12		ENSCAFG00000032635	0.265948	3.12e-09
PDGFRA	-0.312134	3.66e-09		POLR2A	0.266153	3.98e-05
MYLIP	-0.312399	0.00305231		ENSCAFG00000015834	0.267583	6.1e-15
WNK1	-0.313719	2.85e-06		FOS	0.268884	1.49e-05
RPL15	-0.313814	6.96e-58		ND5	0.26905	3.49e-12
CPNE2	-0.314505	8.4e-11		CHMP4C	0.2714	5.23e-06
NSMCE1	-0.316903	4.08e-15		RAD21	0.27253	1.8e-06
ENSCAFG00000008336	-0.317739	7.54e-15		OXR1	0.273139	6.06e-07
S100A6	-0.318347	7.14e-29		ENSCAFG00000032488	0.274839	0.00145771
ENSCAFG00000029635	-0.318539	2.16e-27		SLC35F1	0.275558	1.06e-07
RPL23.1	-0.318977	4.47e-75		RPS3	0.275574	3.87e-22
ALDOC	-0.320229	1.44e-05		MATN2	0.277945	0.159102
MET	-0.320411	1.58e-12		PLA2G7	0.278143	1.47e-05
RPL28	-0.321144	1.45e-72		ZFAND2A	0.279573	1
MT-ND3	-0.321174	5.9e-24		SYNE2	0.280426	0.00238842
2011-09-01	-0.321775	5.49e-06		EEF1A1	0.281302	1.63e-17
ENSCAFG00000012725	-0.324119	9.34e-84		ENSCAFG00000011239	0.281695	9.39e-08
ENSCAFG00000008776	-0.328566	4.48e-24		TSTD1	0.282323	2.73e-13
CAV2	-0.32918	6.6e-21		SHOC2	0.284422	2.87e-10
ENSCAFG00000012395	-0.329489	3.14e-79		EMP1	0.284594	0.000226998
RACK1	-0.331143	7.96e-31		NEDD4L	0.285637	1.5e-05
FAIM	-0.332131	8.41e-10		OLFM1	0.285651	1.13e-05
PERP	-0.333598	1.78e-15		ND4L	0.286585	1.54e-13
ENSCAFG00000012553	-0.333601	5.06e-07		SCARB1	0.287572	2.84e-08
ENSCAFG00000006545	-0.334251	8.5e-24		COX3	0.287861	1.64e-29
CDON	-0.335929	5.67e-05		HSP70	0.289337	1.44e-09
DCXR	-0.33648	3.65e-14		ATP6	0.291421	1.22e-20
ENSCAFG00000012676	-0.337644	8.57e-50		TM4SF1	0.291427	1.11e-10
RPS9	-0.337978	1.18e-68		TMEM106C	0.292775	2.27e-08
NR4A2	-0.338365	1		DDX60	0.295702	1.02e-05
EGLN1	-0.33839	1.26e-14		GOLPH3L	0.29608	5.14e-08
RPL7A	-0.339066	7.16e-43		MT-ND4	0.296477	3.05e-21
SERTAD4	-0.340665	4.26e-08		HSPA4L	0.296525	0.000113426
RPL31	-0.340973	9.02e-43		LIMCH1	0.298191	3.13e-05
PRDX4	-0.341322	1.23e-05		KCTD9	0.299793	3.45e-09
LSP1	-0.342377	4.73e-06		IL18BP	0.300957	1
PFDN5.1	-0.344158	3.86e-40		CCNG2	0.302567	1.93e-10
THRAP3	-0.345005	2.12e-15		RAB9A	0.304909	1.92e-13
SPTLC3	-0.345273	1.07e-06		SPTLC3	0.305186	4.63e-08
RPL27	-0.347167	6.72e-83		PPFIBP1	0.305738	8.29e-10
COX7A1	-0.34777	1.62e-12		MYO6	0.306214	3.37e-10
ENSCAFG00000031952	-0.348718	1.69e-75		ITGA6	0.307058	4.98e-06
ENSCAFG00000006734	-0.349167	4.98e-47		NF1	0.309255	1.85e-08
CD59	-0.349398	2.99e-08		CCAR1	0.313679	3.6e-12
ENSCAFG00000014648	-0.35068	1.17e-31		CAV2	0.314244	7.48e-17
TMA7	-0.354552	6.98e-28		ATP1B1	0.31433	1.29e-09
ENSCAFG00000000377	-0.35514	3.26e-65		ROCK2	0.314794	4.5e-09
ENSCAFG00000008873	-0.355537	3.16e-29		CWC22	0.316162	9.61e-10
SSBP2	-0.356039	1.06e-16		SHISA2	0.317107	1.22e-06
TSTD1	-0.357536	3.81e-20		SLC39A14	0.317423	6.36e-05
NAP1L1	-0.357872	2.53e-31		ENSCAFG00000006456	0.319402	1.18e-12
ENSCAFG00000007199	-0.358088	1.69e-07		NGEF	0.322163	1.57e-09
IFI30	-0.358517	1.95e-16		CYTB	0.322289	8.88e-28
RPS18	-0.359307	1.63e-66		SP3	0.323885	6.05e-12
ITM2C	-0.359925	1.12e-11		ENSCAFG00000000567	0.32501	2.98e-28
GLI3	-0.360644	9.71e-16		ANP32E	0.32534	5.42e-11
RPS4X	-0.360736	7.39e-68		FRMD6	0.32721	6.67e-09
RPS17	-0.362508	2.54e-86		NUDT4	0.329409	1.32e-10
MALL	-0.363219	0.00544896		CRYAB	0.335152	3.23e-05
NDUFB2	-0.363249	1.47e-47		DAG1	0.335513	6.17e-14
ENSCAFG00000012839	-0.3648	2.36e-28		RBBP6	0.34016	5.97e-13
ANLN	-0.364931	4.03e-08		TMEM47	0.341624	7.98e-10
NPNT	-0.365274	0.000407516		ITM2C	0.349557	4.06e-10
ENSCAFG00000033303	-0.367658	1.85e-11		TOB1	0.352644	3.75e-08
PTMA	-0.370074	9.31e-13		MT-CO2	0.352916	3.21e-30
SSR4	-0.371159	1.71e-49		TFRC	0.353464	1.05e-07
ENSCAFG00000018187	-0.372571	9.37e-30		DBI	0.355409	2.4e-17
CDKN2C	-0.372736	3.27e-14		BDP1	0.358021	2.36e-14
ARID5B	-0.374012	3.2e-10		CAB39	0.358669	1.38e-14
ENSCAFG00000032537	-0.374891	2.01e-29		RSAD2	0.360738	0.0846355
FTL	-0.375121	6.7e-37		CTGF	0.364987	1.63e-06
RPL10A	-0.375218	5.96e-69		PERP	0.368129	6.59e-19
timp3	-0.375496	1.45e-06		ATP2B1	0.369128	8.24e-18
EFEMP1	-0.377177	1.66e-05		CAMK2D	0.370905	7.61e-16
BNIP3	-0.377541	3.43e-18		TPT1	0.371351	3.52e-59
NFIB	-0.3779	3.52e-16		MACF1	0.373998	4.24e-20
ENSCAFG00000004260	-0.380473	4.07e-42		GOLIM4	0.376415	1.59e-07
ENSCAFG00000030466	-0.381622	1.15e-20		PPP3CA	0.376709	1.17e-15
KLF5	-0.382661	5.01e-10		NPNT	0.377795	0.00226104
ENSCAFG00000015433	-0.382903	3.48e-35		SMC6	0.3783	2.5e-11
TRPS1	-0.386075	9.04e-23		SUZ12	0.378354	1.44e-13
GLTSCR2	-0.386469	8.82e-17		APOE	0.380117	0.805031
LRIG1	-0.387418	0.456503		MET	0.383191	7.01e-18
RPL35	-0.388379	6.4e-96		PDK3	0.388744	2.92e-13
EPS8	-0.38939	1.05e-15		EDIL3	0.388952	3.21e-10
ENSCAFG00000018784	-0.390837	3.47e-79		SLC2A1	0.390695	2.11e-13
RPS15A	-0.395077	1.47e-95		NR4A2	0.394138	0.000504321
ENSCAFG00000016065	-0.39528	4.76e-29		SLK	0.395034	2.35e-12
EIF3E	-0.39794	4.14e-30		ARHGAP5	0.39536	2.05e-22
SOX9	-0.398322	2.28e-15		OGFRL1	0.39952	1.36e-07
HSP90AB1	-0.399195	1.14e-23		COX1	0.400504	1.46e-35
RPL7.1	-0.40253	9.64e-57		EPS8	0.402093	1.41e-15
USP6NL	-0.40449	9.81e-09		SLC1A1	0.405556	2.31e-10
KARS	-0.406857	4.09e-29		CAMSAP2	0.406419	5.08e-19
ENSCAFG00000032152	-0.407057	2.87e-50		GSTM3	0.40743	2.64e-12
FOS	-0.407601	6.05e-12		ADGRG1	0.412362	7.37e-14
EIF3K	-0.407917	1.51e-55		ABI3BP	0.422353	4.79e-10
ENSCAFG00000031706	-0.40812	5.87e-14		TXNIP	0.424095	0.079338
HMGB2	-0.410889	3.15e-13		SCG5	0.425298	3.77e-09
CCND1	-0.411104	3.79e-12		DEK	0.42532	5.51e-16
GM2A	-0.41337	2.29e-12		HSPH1	0.443234	2.71e-16
AIF1L	-0.414975	1.01e-12		PUM2	0.447784	2.1e-27
ENSCAFG00000028936	-0.415447	1.22e-15		FAM213B	0.454702	5.43e-12
RPS27	-0.417668	2.25e-84		PPP4R2	0.455421	4.8e-26
RDH10	-0.418574	1		CLU	0.455831	2.77e-15
DBI	-0.422124	1.39e-26		ENSCAFG00000015372	0.462894	9.2e-19
EEF1D	-0.424209	1.23e-48		ENSCAFG00000040454	0.469982	9.38e-28
ENSCAFG00000031955	-0.425247	3.47e-101		CTSD	0.479564	1.96e-14
LIMCH1	-0.425527	1.02e-12		CD59	0.480207	4.45e-15
ENSCAFG00000014958	-0.425612	1.06e-84		GM2A	0.482192	2.66e-18
PPP1R1B	-0.434819	9.79e-16		CHST11	0.482222	6.36e-13
ENSCAFG00000029945	-0.435866	1.27e-51		ENSCAFG00000036997	0.486268	1.54e-22
ABLIM1	-0.438086	4.33e-09		OCIAD2	0.486632	7.09e-16
MEI4	-0.438234	6.55e-65		ENSCAFG00000031706	0.50065	1.9e-21
CST6	-0.438913	6.44e-21		CADM1	0.507969	9.47e-14
ENSCAFG00000028960	-0.43935	2.84e-44		HIST1H1C	0.507981	5.45e-18
ENSCAFG00000012624	-0.439585	1.07e-36		ENSCAFG00000018746	0.515142	2.01e-13
PPP1R3C	-0.441479	2.49e-13		TSPAN13	0.548011	4.54e-17
ZFHX3	-0.445268	4.05e-21		PRELP	0.555864	2.82e-20
FRMD6	-0.448011	5.66e-19		CDON	0.564667	8.79e-17
RPL3	-0.448777	3.98e-61		DNAJB1	0.564926	5.32e-20
ENSCAFG00000003564	-0.453646	1.24e-44		TM4SF18	0.570431	5.36e-24
DEK	-0.454646	3.2e-21		B2M	0.583397	1.91e-18
ENSCAFG00000032920	-0.454757	2.07e-27		NR4A1	0.587414	2.02e-05
ZBTB16	-0.455566	6.23e-25		EGR1	0.60481	9.84e-08
ENSCAFG00000019044	-0.461492	4.79e-97		ENSCAFG00000030307	0.634549	1.44e-17
INSIG1	-0.463894	2.41e-15		KLF5	0.652718	3.16e-27
FBXO2	-0.467519	2.22e-13		IL17B	0.670877	0.0219496
IL18BP	-0.47022	0.00212428		RDH10	0.702721	6.03e-24
EIF3L	-0.476033	4.38e-32		HAPLN1	0.712764	1.99e-17
TFRC	-0.486012	2.49e-21		TF.1	0.721555	7.16e-13
TSPAN13	-0.487114	7.58e-11		MGST1	0.729743	3.23e-28
PTGDR	-0.490358	0.00147465		MAL	0.804241	6.7e-17
BGLAP	-0.490887	0.000322108		ENSCAFG00000028765	0.854594	1.51e-29
GOLIM4	-0.492887	9.91e-13		SCRG1	0.872633	4.09e-22
NUDT4	-0.493501	4.93e-15		ENSCAFG00000012963	0.938599	1.77e-13
ENSCAFG00000032717	-0.496061	4.74e-93		FXYD6	0.987423	6.25e-34
ZNF395	-0.501029	5.16e-29		C2orf40	0.987734	1e-27
ENSCAFG00000024643	-0.501809	1.14e-49		CDO1	1.08315	1.36e-12
TSC22D3	-0.501904	2.67e-22		IFI6	1.08938	5.62e-14
CRYAB	-0.505639	1.42e-14		COL2A1	1.26629	3.11e-19
BBX	-0.506477	6.73e-27
ENSCAFG00000015834	-0.519317	3.02e-77
ENSCAFG00000015372	-0.519985	3.15e-22
BMP4	-0.520393	1
SLC1A1	-0.528434	1.88e-10
CADM1	-0.536339	3.68e-16
ENSCAFG00000000027	-0.536864	3.09e-68
AHNAK	-0.537028	1.49e-15
ENSCAFG00000017688	-0.538357	1.13e-100
IMPDH2	-0.538733	2.55e-32
FDFT1	-0.551818	3.95e-23
TFAP2C	-0.553312	8.72e-22
ENSCAFG00000006884	-0.556302	6.04e-58
APOE	-0.556357	0.000742446
MEF2C	-0.557187	1.64e-21
GSTM3	-0.569488	5.24e-14
OGFRL1	-0.57111	4.48e-15
TM4SF18	-0.598637	5.61e-19
PRELP	-0.613604	1.32e-22
TNNI2	-0.619631	2.31e-18
TGFBR3	-0.622224	4.53e-21
IL33	-0.627616	1.88e-13
ABI3BP	-0.631722	1.59e-14
CLU	-0.632926	1.21e-13
SCG5	-0.634962	9.07e-22
NDP	-0.643298	4.58e-20
ENSCAFG00000030307	-0.647072	7.11e-17
ENSCAFG00000029553	-0.660787	1
CTSD	-0.66916	8.47e-14
EIF4B	-0.684138	7.28e-63
EEF1A1	-0.692946	3.17e-104
EDIL3	-0.697336	1.75e-28
MGST1	-0.729859	3.99e-21
B2M	-0.742077	8.44e-26
SHISA2	-0.743761	1.29e-24
FGF7	-0.746343	3.26e-20
FAM213B	-0.771018	1.28e-22
ENSCAFG00000018746	-0.793408	3.79e-22
TCF7L2	-0.85382	1.01e-74
ACAN	-0.8766	9.99e-09
ENSCAFG00000028765	-0.936554	3.09e-38
MAL	-0.954587	2.85e-22
HAPLN1	-0.986513	1.02e-21
FXYD6	-0.989307	2.2e-27
FAM180A	-0.999042	2.67e-19
IFI6	-1.00175	6.45e-06
ENSCAFG00000012963	-1.04699	1.3e-28
CDO1	-1.25075	3.02e-17
TF.1	-1.25651	1.71e-24
SCRG1	-1.30523	1.67e-29
C2orf40	-1.34827	2.43e-35
COL2A1	-1.59139	8.9e-44
