# Supplementary material for: Identification of oncolytic vaccinia restriction factors in canine high-grade mammary tumor cells using single-cell transcriptomics
Source: PLoS Pathog. 2020 Oct 19;16(10):e1008660. doi: 10.1371/journal.ppat.1008660 (PMC7595618; doi:10.1371/journal.ppat.1008660)
Supplement: S3 Table — (XLSX) [file ppat.1008660.s008.xlsx]

## Sheet: Feuil1
S3 Table	Bystander minus naive				Infected versus Bystander
Genes	avg_logFC	p_val_adj		Genes	avg_logFC	p_val_adj
NMT1	-0.824859	7.75e-188		ENSCAFG00000032813	-1.34195	9.31e-130
ENSCAFG00000007479	-0.647019	1.85e-115		HAS2	-1.43367	7.2e-112
ENSCAFG00000023527	-0.552825	3.17e-108		HIST1H4A	1.37651	6.54e-99
LARP7	-0.504446	2.67e-95		BHLHE40	-0.89548	3.12e-85
CD70	-0.863149	4.31e-80		PTRF	-0.785306	6.15e-84
LIF	0.951969	6.6e-79		SLC20A1	-0.783359	1.75e-82
AP2B1	-0.517585	3.8e-73		ZYX	-0.689141	2.07e-76
ENSCAFG00000007528	-0.507743	1.1e-71		ENSCAFG00000024573	1.03355	2.92e-75
ETS1	0.496622	5.83e-60		ACTN1	-0.558512	9e-68
ILF3	-0.447041	3.18e-57		NUAK1	-0.80355	1.8e-67
SERF2	0.26684	3.33e-56		CDKN1A	-0.851703	2.83e-67
MSC	0.727184	6.3e-56		ENSCAFG00000024443	1.29021	6.17e-62
NUBP1	-0.45974	1.65e-55		KCTD10	-0.572837	9.55e-56
RPL18A	0.321604	1.29e-54		AMOTL2	-0.81213	2.66e-55
DYNC1I2	-0.460638	3.82e-54		CSRP1	-0.522105	3.18e-52
NCL	-0.482355	3.52e-52		DUSP4	-0.796258	4.17e-49
SARS	-0.436521	2.02e-50		DUSP6	-0.792533	6.53e-49
DDX18	-0.426582	3.68e-50		ENSCAFG00000031808	-0.528014	1.45e-47
EIF3J	-0.430733	7.69e-50		SERPINE1	-1.00034	4.07e-47
RFC1	-0.465316	1.95e-49		LIMA1	-0.548787	1.59e-46
EXOC1	-0.413677	2.19e-48		ATF4	-0.531995	3.71e-46
CYP1B1	0.865305	2.05e-47		LIF	-1.18265	1.59e-45
JAG1	0.450553	8.36e-47		ENSCAFG00000004420	-0.455149	4.67e-45
HNRNPM	-0.379012	3.37e-46		MSC	-0.960738	1.83e-43
DSP	-0.502403	5.13e-46		HIST1H2AC	0.558774	4.77e-43
ENSCAFG00000032226	-0.417322	6.93e-46		LMNA	-0.537495	8.19e-43
VEGFA	0.57099	6.25e-44		HN1	-0.622731	9.47e-43
ENSCAFG00000012839	0.333879	9.73e-44		HIST1H4C	0.478388	1.66e-42
TGFBR2	-0.452004	6.22e-43		ENSCAFG00000024295	0.723324	5.36e-42
GAPDH	0.366924	9.75e-43		NFKBIB	-0.477573	1.43e-41
PRPF4B	-0.390284	2.73e-41		LASP1	-0.500685	2.37e-40
NIPAL1	0.454257	5.27e-41		ENSCAFG00000000657	-0.474942	1.94e-37
GPIIIa	0.423401	9.14e-40		FOXP4	-0.456108	5.03e-36
SLC41A1	0.392554	1.14e-38		DDIT4	-0.838454	9.5e-36
ENSCAFG00000004260	0.287588	2.74e-37		SEMA7A	-0.587823	1.56e-35
SERPINE1	0.526826	9.86e-37		DUSP1	-0.773989	1.62e-35
SNRNP27	-0.325286	3.06e-36		NEDD9	-0.796264	1.95e-35
TRIP12	-0.307824	5.56e-36		WDR83OS	-0.374351	6.7e-35
ENSCAFG00000032537	0.306627	1.43e-35		OAZ1	-0.297865	6.86e-35
NME1	0.275372	1.86e-35		PALLD	-0.560157	1.09e-34
SLC13A4	-0.332872	2.5e-35		NPEPPS	-0.417062	1.45e-34
FAM83A	0.608401	8.91e-35		HIST1H1C	0.972567	3.39e-34
ST13	-0.27838	8.99e-35		TRIB3	-0.565617	7.84e-34
NUAK1	0.407681	1.33e-34		SPATS2L	-0.574507	2.47e-33
TBC1D20	-0.342734	6.37e-34		ENSCAFG00000030466	-0.442776	2.56e-33
HADH	-0.34333	4.07e-33		CYR61	-0.831338	6.81e-33
NDRG1	0.584162	7.25e-33		FDFT1	-0.447852	1.23e-32
INHBA	0.574568	8.46e-32		SCD	-0.388823	1.77e-32
RSRC1	-0.330495	1.1e-31		ENSCAFG00000008938	-0.449919	3.23e-32
LRIF1	0.314128	3.33e-30		ANKRD1	-1.55506	7.29e-32
ENSCAFG00000032152	0.261757	4.83e-30		MYH9	-0.390896	1.59e-31
PSMC1	-0.299811	6.23e-30		ENSCAFG00000036997	0.441798	7.25e-31
C15orf48	0.920622	8.93e-30		SNAI2	-0.848146	5.27e-30
BHLHE40	0.357363	3.45e-29		ERAL1	-0.421435	3.1e-29
ZFP36L2	-0.378359	1.04e-28		MYO1C	-0.391653	5.56e-29
ENSCAFG00000008935	0.290147	1.82e-28		ACTB	-0.334627	1.73e-28
ENSCAFG00000035210	-0.322111	2.35e-28		APEX1.1	-0.404987	2.23e-28
DUSP1	0.492387	2.4e-28		SLC38A2	-0.372935	3.17e-28
WDR70	-0.275134	4.63e-28		PLAU	-0.694748	2.44e-27
ENSCAFG00000028960	0.275057	5.5e-28		GIPC1	-0.394483	5.19e-27
ENSCAFG00000010850	0.259871	3.4e-27		DUSP7	-0.39965	1.39e-26
ENSCAFG00000032813	0.342375	3.59e-27		FN1	-0.406097	2.89e-26
ENSCAFG00000020137	-0.301492	1.27e-26		PXN	-0.45029	4.38e-26
ODC1	-0.354801	1.66e-26		RPS27A	0.272322	5.11e-26
RAI14	0.316554	1.83e-26		SF3A1	-0.350213	5.42e-26
LRRC8C	0.336732	2.15e-26		PMEPA1	-0.34161	1.79e-25
ENSCAFG00000024445	0.275271	2.81e-26		MYC	-0.537321	2.49e-25
TMCO1	-0.369942	5.46e-26		ELK3	-0.336836	2.59e-25
ENSCAFG00000014648	0.254303	5.87e-26		ENSCAFG00000014776	-0.391713	3.12e-25
ENSCAFG00000018187	0.278306	3.8e-25		TBCB	-0.379344	4.24e-25
METAP2	-0.306817	8.72e-25		ENSCAFG00000006436	-0.370744	4.81e-25
TARS	-0.275889	2.1e-24		ZNFX1	-0.388429	6.03e-25
CLCF1	0.317753	2.13e-24		BRD2	-0.346227	6.36e-25
ENSCAFG00000015459	-0.318621	4.86e-24		ENSCAFG00000035346	-0.465546	9.66e-25
BCL2L14	-0.26971	6.59e-24		TMEM183A	-0.342577	2.44e-24
ENSCAFG00000001448	0.382165	1.93e-23		IRGQ	-0.353574	5.68e-24
TRA2B	-0.294114	2.1e-23		ACLY	-0.349045	6.54e-24
DUSP4	0.456229	4.46e-23		FERMT2	-0.457134	7.17e-24
ENSCAFG00000030657	0.306145	5.34e-23		BACH1	-0.51116	1.37e-23
BRD9	-0.311851	5.94e-23		STAT3	-0.368533	1.56e-23
ENSCAFG00000008336	0.257179	7.6e-23		ENSCAFG00000002440	-0.383842	1.86e-23
PLAU	0.447344	5.61e-22		TCEB1	0.259115	3.65e-23
BCAR3	0.325198	8.86e-22		ENSCAFG00000034881	-0.413049	6.16e-23
DNM3	0.282079	1.22e-21		GEM	-0.603115	1.22e-22
ENSCAFG00000019081	0.290765	1.77e-21		ENSCAFG00000010572	-0.434061	1.62e-22
ENSCAFG00000016065	0.254144	3.54e-21		MT2A	-0.842733	2.65e-22
ENSCAFG00000019232	-0.266457	4.95e-21		CDC37	-0.302808	3.75e-22
ENSCAFG00000012624	0.260443	9.24e-21		TRIB2	-0.415572	1.22e-21
NFKBIB	0.261942	1.6e-20		PPARD	-0.351604	1.39e-21
FAM26F	-0.372144	2.13e-20		ITGA5	-0.645927	2.83e-21
NOP58	-0.288	2.35e-20		TPI1	-0.364176	2.86e-21
TTF1	-0.258724	7.49e-20		GRINA	-0.328256	4.77e-21
CYR61	0.48735	2.45e-19		TSC22D3	-0.564867	5.7e-21
BAZ1A	0.267858	4.13e-19		INHBA	-0.673841	8.23e-21
PTGS2	0.645896	4.37e-19		NKIRAS2	-0.315601	8.96e-21
PDGFB	0.40335	1.24e-18		CKAP4	-0.332714	9.82e-21
MCM5	-0.365913	1.72e-18		CIB2	-0.370632	1.12e-20
CCNG2	0.250378	1.87e-18		INSIG1	-0.722617	1.39e-20
RGS2	-0.361611	4.29e-18		GPIIIa	-0.416031	3.03e-20
MECP2	-0.260182	6.08e-18		S100A16	-0.269932	3.87e-20
WDR43	-0.300985	6.87e-18		ZNF703	-0.349563	5.4e-20
ENSCAFG00000030095	0.601611	9.77e-18		RBMS1	-0.274557	1.41e-19
SKIL	0.276744	1.12e-17		FBLIM1	-0.36305	3.79e-19
NOP56	-0.269678	5.89e-17		GMPPA	-0.338022	3.9e-19
MIGA1	-0.256805	8.44e-17		AKT1S1	-0.304187	4.3e-19
MCM2	-0.293176	9.86e-17		COL5A2	-0.560274	6.61e-19
FERMT2	0.275751	1.68e-16		WDR45B	-0.25688	7.51e-19
PXDC1	0.253794	2.46e-16		WDR1	-0.301814	9.11e-19
ESM1	0.352038	2.77e-16		ANKRD17	-0.306416	9.45e-19
CLU	-0.419363	3.9e-16		MAP7D1	-0.29718	1.37e-18
SLC4A7	0.26782	1.48e-15		ADRM1	-0.303533	1.41e-18
FNBP1	0.254797	2.23e-15		SMARCC1	-0.314775	2.25e-18
PRDX6	0.32155	2.24e-15		NRM	-0.324354	2.28e-18
NDUFAF2	-0.273657	2.77e-15		RAB34	-0.319268	2.35e-18
BRCA2	-0.324528	1.01e-14		BCAR1	-0.325065	2.42e-18
GNG5	0.292096	1.44e-14		MCFD2	-0.283167	2.58e-18
ENSCAFG00000002646	-0.369991	2.38e-14		HSPBP1	-0.314938	2.6e-18
TF	0.473702	2.73e-14		NFIC	-0.321885	2.83e-18
PLAUR	0.279654	6.67e-14		DPF2	-0.300358	5.31e-18
NF2	0.312171	8.15e-14		DAPK3	-0.340236	1.11e-17
MT1	-0.54405	3.6e-13		THBS1	-0.620253	1.32e-17
GNG11	0.315626	4.14e-13		ATP6V1B2	-0.347527	1.43e-17
ETHE1	0.289612	6.11e-13		HR	-0.330073	1.65e-17
ENSCAFG00000039562	-0.259762	8.22e-13		ENSCAFG00000018018	-0.26549	1.71e-17
MMP9	0.612036	1.59e-12		IMPDH1	-0.305842	1.72e-17
ENSCAFG00000009110	-0.415067	2.19e-12		TMEM189	-0.29949	1.8e-17
TSPO	0.261052	2.79e-12		GNAI2	-0.289853	2.42e-17
ENSCAFG00000013770	0.329289	3.73e-12		ILK	-0.329545	2.49e-17
ENSCAFG00000036822	0.251333	3.85e-12		SKI	-0.303287	4.05e-17
PNRC1	0.337747	4.12e-12		Bdkrb2	-0.711354	6.47e-17
BTBD3	0.262042	8.47e-12		TCF7L1	-0.316801	6.6e-17
HSD11B1	0.408989	9.3e-12		FAM214B	-0.2968	7.53e-17
UHRF1	-0.300057	1.76e-11		ACTG1.1	0.462402	8.11e-17
UGCG	0.250496	2.8e-11		EHD4	-0.32411	8.53e-17
IFRD1	0.286532	4.36e-11		ZFP36L2	-0.5948	1.22e-16
CDKN2C	-0.267991	5.24e-11		CAPNS1	-0.27286	1.24e-16
ENSCAFG00000010580	0.25258	7.49e-11		SUPT5H	-0.30216	1.4e-16
SAT1	0.387983	8.01e-11		FTL	-0.286953	1.54e-16
ENSCAFG00000011193	0.254356	9.3e-11		TNS4	-0.541077	1.72e-16
CLSPN	-0.296283	1.23e-10		IGF2BP2	-0.266474	2.26e-16
FLNB	0.283871	1.49e-10		KRT80	-0.596832	4.82e-16
DNAJC1	-0.26193	4.06e-10		NKX2.5	-0.275099	5.76e-16
HELLS	-0.265303	4.1e-10		C19orf43	-0.303942	6.51e-16
FOS	-0.340443	8.24e-10		SRF	-0.309515	9.19e-16
WIPI1	0.252863	9.68e-10		DDX17	-0.256713	1.16e-15
CLDN1	-0.359374	3.3e-09		CASC3	-0.310112	1.28e-15
TOP2A	-0.439031	3.69e-09		STARD13	-0.330862	1.64e-15
ALAS1	0.260082	6.33e-09		SNX21	-0.28765	2.13e-15
CKB	0.255323	6.85e-09		TUBB2B	-0.422932	2.71e-15
HERPUD1	0.335305	2.12e-08		TSC22D1	-0.407534	2.94e-15
INSIG1	0.468384	3.95e-08		C2orf68	-0.273588	3.24e-15
GADD45B	0.356897	1.12e-07		FBXL12	-0.290688	3.92e-15
ENSCAFG00000034954	-0.342296	1.13e-07		FAM189B	-0.30925	5.56e-15
BARD1	-0.254048	1.15e-07		TGFB2	-0.387168	5.63e-15
ENSCAFG00000007199	0.258197	1.71e-07		GAS2L1	-0.314118	6.16e-15
ABLIM1	-0.43181	3.01e-07		FAM83H	-0.37717	7.05e-15
TMEFF2	-0.270042	2.3e-06		GOLPH3L	0.36209	1.09e-14
ENSCAFG00000007307	0.321921	2.64e-06		C1orf52	-0.282482	1.3e-14
Bdkrb2	0.349079	9.63e-06		TADA3	-0.288322	1.33e-14
CSF2	0.638801	2.86e-05		WIPI2	-0.307429	1.39e-14
ENSCAFG00000038244	0.261706	3.18e-05		GATSL3	-0.293556	1.46e-14
FAM46A	-0.28076	4.46e-05		RABL6	-0.271451	1.55e-14
ENSCAFG00000030486	-0.263056	7.85e-05		ENSCAFG00000029369	0.276909	1.58e-14
KRT80	0.30847	0.000113601		IFRD1	-0.354765	1.61e-14
ADM	0.322072	0.000178692		FSCN1	-0.336939	1.92e-14
TUBD1	-0.411536	0.000203554		ENSCAFG00000002008	-0.344184	2.11e-14
NFKBIA	0.278581	0.000295685		HINT2	-0.276892	2.35e-14
S100A4	0.319501	0.000639224		CDC34	-0.284656	2.92e-14
ENSCAFG00000013979	0.309803	0.00176889		MAP2K2	-0.258663	3.39e-14
DDIT4	0.290079	0.00185739		C1orf198	-0.321143	7.19e-14
COL1A1	0.284009	0.00329367		FADS1	-0.357537	1.25e-13
APOE	0.401511	0.00379102		THOC7	-0.259127	1.25e-13
TFPI2	0.31712	0.00604583		SOX9	-0.517166	1.45e-13
ISG20	0.250914	0.0310075		TIMM8B	-0.253825	1.46e-13
ANKRD1	0.366955	0.479679		TEAD3	-0.262566	1.5e-13
DUSP2	0.255461	1		C10orf90	-0.277591	1.66e-13
ENSCAFG00000007154	0.259615	1		TRIM4	-0.257107	1.66e-13
MMP13	0.488216	1		PATL1	-0.364235	2.16e-13
MAP1B	0.36546	1		TGFBR2	-0.337668	2.41e-13
EDN1	0.379227	1		PRKCDBP	-0.290215	3.04e-13
				TRIB1	-0.406695	3.18e-13
				SIX1	-0.316329	3.31e-13
				FSTL1	-0.450216	4.05e-13
				TCF25	-0.283428	4.49e-13
				RNPEPL1	-0.285081	4.66e-13
				SIN3B	-0.395191	7.02e-13
				ENSCAFG00000000345	-0.295768	7.63e-13
				TRIOBP	-0.273077	9.9e-13
				PAPSS2	-0.318408	1.14e-12
				DVL3	-0.282385	1.67e-12
				SPHK2	-0.253817	1.74e-12
				ENSCAFG00000036822	-0.328626	2.06e-12
				ST6GALNAC4	-0.252335	2.38e-12
				SH3GL1	-0.259632	3.01e-12
				ENSCAFG00000011193	-0.369288	3.52e-12
				JOSD2	-0.254008	4.52e-12
				STUB1	-0.257672	6.29e-12
				LYPLA2	-0.255168	6.56e-12
				LUZP1	-0.278558	6.95e-12
				PDE4B	-0.298795	7.76e-12
				TES	-0.264602	8.7e-12
				HNRNPUL1	-0.256697	9.38e-12
				ENSCAFG00000018530	-0.262284	1.04e-11
				FNDC3A	-0.287028	1.31e-11
				DCTN4	-0.278281	1.39e-11
				SH3BP5L	-0.269369	1.45e-11
				SLC7A5	-0.282157	1.59e-11
				GADD45B	-0.432057	1.68e-11
				BNC1	-0.272494	2.61e-11
				YWHAH	-0.302827	2.62e-11
				MARK2	-0.270091	3.22e-11
				SEC31A	-0.289099	3.22e-11
				PHC2	-0.25937	3.89e-11
				ZNF503	-0.272856	4.71e-11
				TNIP1	-0.270322	5.25e-11
				NIPAL1	-0.348611	6.51e-11
				C11orf24	-0.303554	6.66e-11
				SSBP1	0.259661	7.08e-11
				DAAM1	-0.331771	7.49e-11
				TKT	-0.298198	8.36e-11
				NRP2	-0.328121	1.15e-10
				CYP1B1	-0.746987	1.4e-10
				TFAP2A	-0.274968	1.5e-10
				HDGF	-0.277245	1.55e-10
				PPP1R10	-0.256809	1.75e-10
				LDLR	-0.262401	1.98e-10
				PES1	-0.25354	2.39e-10
				CHAC1	-0.29601	2.79e-10
				PTK7	-0.309761	2.8e-10
				CCT3	-0.28291	4.58e-10
				ANKRD54	-0.253428	5.86e-10
				BTBD3	-0.295721	9.97e-10
				NUCKS1	0.270291	1e-09
				CORO1C	-0.260001	1.04e-09
				GNG11	-0.394258	1.16e-09
				PRRX1	-0.333984	1.17e-09
				SRM	-0.303464	1.17e-09
				PPP4R2	0.25079	1.55e-09
				PDLIM4	-0.470582	1.59e-09
				TAS1R2	-0.478763	1.91e-09
				ENY2	0.252637	2.37e-09
				ADAM19	-0.415183	2.65e-09
				LAD1	-0.337889	3.15e-09
				DUSP2	-0.716505	3.79e-09
				GCSH	-0.262017	7.43e-09
				SRRM2	-0.252532	9.24e-09
				GLIS3	-0.279339	1.05e-08
				EEF2	0.34524	1.2e-08
				VEGFA	-0.382806	2.44e-08
				FAM83A	-0.420805	2.92e-08
				PLK2	-0.329877	3.09e-08
				ENSCAFG00000036684	-0.269905	3.19e-08
				CALD1	-0.293599	3.6e-08
				CDCP1	-0.310594	5.47e-08
				ENSCAFG00000013770	-0.328448	7.88e-08
				VIM	-0.300863	9.9e-08
				EFNB1	-0.265716	1.05e-07
				JAG1	-0.262281	1.17e-07
				UBL4A	-0.25142	1.36e-07
				MAGED1	-0.308501	1.38e-07
				CLIP2	-0.255893	1.84e-07
				ENSCAFG00000016399	-0.281654	1.96e-07
				CD276	-0.273077	2.57e-07
				TMEM2	-0.344714	2.94e-07
				ENSCAFG00000003845	-0.2634	3.7e-07
				CKB	-0.266883	5.22e-07
				TRIP13	-0.307129	5.75e-07
				COL5A1	-0.678213	6e-07
				LTBP1	-0.261727	6.14e-07
				COL1A2	-0.844786	6.83e-07
				GATA3	-0.307305	1.06e-06
				ALAS1	-0.276852	1.89e-06
				PDLIM5	-0.286046	2.21e-06
				BGN	-0.316516	2.21e-06
				ENSCAFG00000018572	-0.262049	2.3e-06
				RND3	-0.270195	2.78e-06
				DPP4	-0.415939	3.04e-06
				SASH1	-0.252158	4.37e-06
				COLGALT1	-0.265521	6.61e-06
				SNAI1	-0.256041	7.02e-06
				NFKBIA	-0.349739	1.31e-05
				GFPT2	-0.281696	2.22e-05
				timp3	-0.823678	2.5e-05
				COL1A1	-0.730384	9.08e-05
				DBI	0.263517	9.81e-05
				ZFP36	-0.29408	0.000102824
				PLAUR	-0.592923	0.000114806
				LURAP1L	-0.262777	0.000132582
				FYN	-0.346961	0.000187109
				ICAM1	-0.30837	0.000203607
				PBX1	-0.276601	0.000294696
				EMP3	-0.351076	0.000474705
				ETHE1	-0.271505	0.000622036
				IQCJ-SCHIP1	-0.267558	0.000639905
				PTGS2	-0.648758	0.000918607
				ENPP1	-0.259139	0.00238754
				EFHD1	-0.290258	0.00328791
				FERMT1	-0.295656	0.00361162
				MMP14	-0.369185	0.00401491
				EDN1	-0.715933	0.00586308
				VCAN	-0.267065	0.00625574
				DPYSL3	-0.263049	0.00841593
				RGS2	-0.476504	0.00921717
				COL11A1	-0.370962	0.0234592
				LMO4	-0.261258	0.0263282
				CSF2	-0.94776	0.0432873
				DNAJB1	0.305596	0.0504779
				PTGIS	-0.326548	0.133892
				PLOD2	-0.388644	0.140859
				CCDC80	-0.271812	0.146165
				ADM	-0.50625	0.31978
				CDCA8	-0.258854	0.364079
				SLC6A6	-0.33154	0.384656
				MAP1B	-0.54998	0.397922
				CNN3	-0.273736	0.503118
				AURKB	-0.355619	0.993813
				LOX	-0.301511	1
				LAMA3	-0.27825	1
				ENSCAFG00000006693	-0.250699	1
				IGFBP7	-0.477633	1
				WNT5A	-0.310771	1
				TIMP1	-0.520247	1
				TFPI2	-0.331885	1
				KRT17	-0.378758	1
				LGALS3	-0.265795	1
				DKK1	-0.467914	1
				APOE	-0.729102	1
				ckpi	0.261704	1
				PTX3	-0.379483	1
				CTGF	-0.315476	1
				ADAMTS1	-0.355056	1
				FGL2	-0.271149	1
				KRT14	-0.260873	1
				MMP13	-0.512143	1
				TOP2A	-0.268962	1
				MMP9	-0.505023	1
				CA2	-0.255844	1
				ENSCAFG00000007045	-0.34425	1
